# Supplementary material for: Uniconazole-induced starch accumulation in the bioenergy crop duckweed (Landoltia punctata) II: transcriptome alterations of pathways involved in carbohydrate metabolism and endogenous hormone crosstalk
Source: Biotechnol Biofuels. 2015 Apr 11;8:64. doi: 10.1186/s13068-015-0245-8 (PMC4396169; doi:10.1186/s13068-015-0245-8)
Supplement: Additional file 2: Table S2. — Expression levels of some regulatory proteins and transcription factors involved in CK, ABA, and GA signaling pathways. [file 13068_2015_245_MOESM2_ESM.xls]

## Sheet: Sheet1
TableS2. Expression levels of some regulatory proteins and transcription factors involved in CKs, ABA and GAs signaling pathways.
Gene Name	Sequence ID	Expression levels
		0hourFPKM	2hourFPKM	5hourFPKM	72hourFPKM	240hourFPKM
gibberellin receptor	comp41567_c0_seq1	44.03	23.93	28.28	44.73	33.56
	comp15811_c1_seq1	7.12	6.28	7.25	10.09	7.85
abscisic acid receptor pyl1（ABA receptors）	comp42067_c0_seq1	36.88	25.06	29.35	40.59	45.27
abscisic acid receptor pyl8（ABA receptors）	comp36010_c1_seq1	41.12	47.95	46.65	44.25	38.77
abscisic acid insensitivity 1b	comp31458_c1_seq2	69.65	41.43	28.6	23.79	20.19
	comp40328_c0_seq2	11.64	11.34	11.43	8.12	9.05
	comp40328_c0_seq1	27.84	16.67	22.52	24.04	17.16
histidine kinase 1 cytokinin receptor	comp38580_c0_seq5	0.1	0	0.09	0.14	0.12
	comp38580_c0_seq12	0.04	0	0.23	0.06	0.24
histidine kinase 2 (HK2)cytokinin receptor	comp40339_c0_seq4	1.52	1.28	1.42	8.06	4.55
	comp40339_c0_seq2	2.41	1.99	1.62	14.92	5.62
	comp40339_c0_seq3	0.83	0.47	0.29	3.76	1.79
histidine kinase 3 (HK3)cytokinin receptor	comp31073_c0_seq1	27.22	22.85	23.42	49.06	30.33
	comp31073_c0_seq3	5.56	9.45	8.02	13.77	10.77
histidine kinase 4 (HK4)cytokinin receptor	comp36911_c1_seq1	19.24	17.19	16.48	27.26	22.02
	comp36911_c1_seq4	7.66	8.69	8.46	4.34	5.12
histidine kinase cytokinin receptor	comp40339_c4_seq27	0.97	1.34	1.04	0	0
	comp40339_c4_seq28	0.96	0.81	0	0	0
histidine kinase cki1-like	comp38580_c0_seq19	0.62	0	0.41	0.8	0.34
	comp38580_c0_seq18	0.3	0.12	1.14	0.35	0.66
two-component sensor histidine kinase	comp40384_c0_seq14	0.69	0.33	0.6	1.03	0
	comp40384_c0_seq7	0.22	0	0.27	0	0.77
	comp40384_c0_seq11	1.61	0.29	3.32	3.69	55.42
two-component system sensor histidine kinase response	comp25626_c0_seq4	28.44	46.25	45.24	35.74	29.17
histidine phosphotransfer protein(HPs)	comp30654_c0_seq1	0.99	1.08	1.23	0	0.41
	comp30654_c0_seq3	0	0	0	0.47	0
della protein	comp34626_c1_seq1	1.43	0.74	0.45	0.39	0.14
	comp33138_c1_seq1	6.3	4.55	3.05	3.61	2.12
transcription factor bhlh	comp29792_c0_seq2	11.98	4.13	4.91	7.94	1.78
	comp34228_c1_seq1	29.21	16.2	20.71	14.02	13.53
	comp24557_c0_seq2	82.52	44.68	31.9	44.23	44.73
	comp45671_c1_seq1	1.16	0.89	0.88	0.26	0.16
	comp41766_c0_seq1	51.25	33.66	25.62	37.15	29.44
	comp31648_c1_seq4	13.42	12.41	11.2	4.15	4.98
	comp32319_c0_seq3	10.71	5.87	4.55	0.87	0.61
	comp32319_c0_seq2	15.67	10.76	18.78	6.3	5.67
	comp38994_c0_seq3	1.03	0.63	0.25	0.1	0
	comp30456_c0_seq1	23.3	17.69	16.11	27.09	23.23
	comp43337_c0_seq1	10.43	10.62	7.1	3.65	2.43
	comp38994_c0_seq1	3.53	4.4	6.16	0.66	1.96
	comp22709_c0_seq2	13.28	9.33	8.65	3.37	3.53
tpa: hlh dna-binding domain superfamily protein	comp31389_c0_seq3	15.85	12.93	7.29	8.57	7.93
	comp28997_c0_seq6	15.75	13.4	21.59	18.58	11.85
bhlh transcription factor	comp35230_c0_seq2	36.08	20.61	20.51	17.53	10.52
	comp37781_c1_seq5	14.05	11.01	7.03	5.78	4.96
type-b response regulator（TypeB ARRs）	comp40384_c0_seq3	8.86	15.72	13.87	12.09	24.88
	comp40384_c0_seq9	3.21	2.64	1.49	2.39	0
	comp40384_c0_seq2	2.49	4.66	4.18	4.43	2.07
	comp40384_c0_seq5	0	0.52	0.16	0.85	0.26
	comp40384_c0_seq4	1.09	0	0.72	0	0.36
two-component response regulator arr	comp37876_c0_seq9	8.17	4.38	6.35	4.98	3.34
	comp25626_c0_seq1	3.46	4.29	6.27	4.86	6.53
	comp33309_c0_seq1	2.1	1.32	0.56	3.37	4.05
	comp37756_c0_seq6	1.82	1.42	9.23	2.11	1.23
senescence-inducible chloroplast stay-green protein (SGR2)	comp25218_c0_seq4	8.46	18.79	32.94	132.06	130.77
stay-green protein(SGR2)	comp25218_c0_seq3	2.22	1.61	11.51	43.58	21.78
	comp25218_c0_seq1	5.08	17.74	0.46	31.01	71.16
transcription factor gamyb(GAMYB)	comp23635_c0_seq2	7.46	8.8	8.68	5.28	3.33
	comp23635_c0_seq1	1.14	0.45	0.62	0.8	0.81
	comp18986_c0_seq2	0.77	0.35	0.19	0.19	0.1
r2r3-myb transcription factor	comp30470_c0_seq1	16.84	14.85	13.18	6.86	4.86
	comp33750_c1_seq2	4.75	4.84	5.74	1.17	0.91
	comp15608_c0_seq1	1.27	1.77	1.79	0.75	0.59
	comp33750_c1_seq4	0.53	0.26	0.07	0	0.15
	comp36879_c0_seq2	0.27	0.83	0.14	0.14	0.14
myb-related protein 306	comp32132_c1_seq1	30.05	68.05	82.96	30.55	26.35
transcription factor myb44	comp41094_c0_seq1	112.38	93.13	99.88	142.53	95.58
wrky transcription factor	comp38401_c0_seq1	43.87	78.43	55.46	124.74	154.33
	comp40647_c0_seq33	4.9	14.87	21.29	3.91	8.06
	comp40647_c0_seq10	7.28	11.82	15.58	5.28	7.59
wrky transcription factor 1	comp38401_c0_seq4	71.34	74.14	119.39	47.16	45.93
wrky transcription factor 2	comp23178_c2_seq1	7.74	7.96	8.89	3.55	5.6
wrky transcription factor 3	comp38793_c1_seq10	27.05	16.63	16.37	14.52	14.89
wrky transcription factor 4	comp42399_c0_seq1	26.02	18.05	15.16	13.34	10.57
wrky transcription factor 44	comp25319_c1_seq1	7.3	7.57	10.12	5.1	4.17
wrky transcription factor 6	comp28074_c0_seq2	23.57	36.99	45.75	36.59	51.94
wrky transcription	comp33861_c1_seq1	15.59	13.19	7.88	30.28	24.06
	comp39519_c1_seq4	89.35	63.68	76.82	98.19	106.33
	comp16352_c0_seq1	59.42	69.36	75.73	54.72	70.78
transcription factor wrky35	comp40647_c0_seq18	5.32	7.81	12.88	4.1	4.03
wrky transcription factor 11	comp41525_c0_seq1	62.03	50.88	62.68	48.93	57.36
	comp25339_c0_seq2	70.44	68.54	85.66	161.71	200.38
wrky transcription factor	comp38401_c0_seq13	35.03	67.16	69.43	43.75	60.75
	comp25602_c0_seq1	25.5	62.7	56.69	73.61	117.62
	comp39424_c4_seq1	5.57	9.54	9.66	8.45	10.52
abscisic acid insensitive4(ABIs)	comp31717_c0_seq5	0	0.14	0.21	0	0.2
	comp31717_c0_seq1	0.14	0.22	0.05	0.09	0.14
	comp31717_c0_seq3	0.12	0.17	0.18	0	0.59
serine threonine-protein kinase(SnRK2)	comp34520_c2_seq1	67.7	34.33	38.75	42.17	35.37
	comp38761_c4_seq3	6.46	4.28	3.73	7.67	7.45
	comp38761_c4_seq2	3.43	3.75	3.13	8.21	10.65
	comp38761_c4_seq1	0.41	0.4	0.39	0.68	1.49
	comp34520_c2_seq3	8.22	5.56	7.34	5.94	5.06
	comp34520_c2_seq6	3.8	1.8	0.62	3.03	4.23
protein phosphatase 2c(PP2Cs)	comp31119_c0_seq1	308.55	166.88	188.3	167.54	122.48
	comp24718_c0_seq2	30.66	36.45	51.29	49.11	32.29
	comp37825_c0_seq1	34.72	25.18	28.83	21.87	24.64
	comp16941_c0_seq1	40.02	35.88	37.2	19.12	15.84
	comp37953_c1_seq1	12.2	5.95	5.6	7.72	8.55
	comp38173_c0_seq2	16.83	10.5	14.11	29.76	18.66
	comp25139_c1_seq1	22.07	27.23	31.9	11.73	16.46
	comp31001_c0_seq4	22.18	16.95	18.48	22.13	22.42
	comp17439_c0_seq1	26.58	19.73	15.76	63.74	75.43
	comp17464_c0_seq2	26.7	39.69	50.09	62.26	79.5
	comp30849_c0_seq3	21.62	18.77	16.76	25.23	40.97
	comp30849_c0_seq2	32.13	21.85	18.62	30.72	40.51
	comp41686_c0_seq1	140.19	6.01	4.2	7.43	10.14
	comp31458_c1_seq3	23.42	16.9	7.94	5.78	7.35
	comp37279_c0_seq4	23.4	26.15	34.74	42.46	80.49
hrt transcription factor（HRT)	comp17635_c0_seq2	5.41	4.12	2.63	3.96	4.26
	comp17635_c0_seq1	3.4	1.34	1.9	2.12	2.5
sad1-interacting factor（SAD)	comp24575_c0_seq1	28.65	36.01	32.96	17.52	17.84
	comp34262_c0_seq1	0	0.66	0.44	0.87	1.32
impaired sucrose induction 1 protein(ISI1)	comp42662_c0_seq1	8.28	14.3	16.49	30.1	30.06
abscisic acid 8'-hydroxylase	comp24836_c0_seq2	22.45	19.61	26.06	30.32	20.57
	comp24836_c0_seq1	4.01	6.47	5.51	7.04	6.35
	comp35978_c1_seq1	0.71	0.92	3.07	2.27	1.3
	comp24836_c0_seq4	0.39	0.36	0	0.92	0
	comp24836_c0_seq3	11.82	12.06	3.28	8.44	12.06
cytokinin oxidase/dehydrogenase(CKX)	comp35218_c0_seq4	11.97	11.67	16.39	3.45	4.22
	comp24366_c0_seq2	5.05	2.85	4.6	2.56	1
	comp28443_c0_seq4	2.79	2.97	2.27	6.12	2.79
	comp35218_c0_seq2	2.7	3.19	4.26	2.72	1.09
	comp34649_c0_seq2	2.03	0.65	1.11	2.35	2.27
	comp35218_c0_seq1	1.16	1.47	0	0.24	0.64
	comp24366_c0_seq1	0.78	0.28	0.62	0.23	0.1
	comp35218_c0_seq3	0.09	0.04	1.99	0.36	0.08
	comp7865_c0_seq1	0	0	0.34	0	0
	comp36625_c0_seq1	0.69	0.19	0.37	0.18	0.06
	comp36625_c1_seq6	0.56	0.34	0.5	0.06	0.12
	comp36625_c1_seq7	0.49	0.3	0	0	0
	comp36625_c1_seq4	0.46	0.02	0.48	0	0
	comp36625_c1_seq3	0.35	0	0	0	0
	comp28443_c0_seq3	0.26	1.33	1.16	2.49	2.48
	comp34649_c0_seq3	0.21	0.69	0.3	0.31	1.13
	comp34649_c0_seq4	0.15	0.01	0.1	0	0.15
	comp28443_c0_seq2	0.15	0.54	0	0.47	0
