# Supplementary material for: Uniconazole-induced starch accumulation in the bioenergy crop duckweed (Landoltia punctata) II: transcriptome alterations of pathways involved in carbohydrate metabolism and endogenous hormone crosstalk
Source: Biotechnol Biofuels. 2015 Apr 11;8:64. doi: 10.1186/s13068-015-0245-8 (PMC4396169; doi:10.1186/s13068-015-0245-8)
Supplement: Additional file 3: Table S3. — Expression levels of some carbon metabolism related genes. [file 13068_2015_245_MOESM3_ESM.xls]

## Sheet: Sheet1
Table3.Expression levels of some carbon metabolism related genes
Gene name	Sequence ID	EC number	Expression levels
			0h	2h	5h	72h	240h
UDPglucose 6-dehydrogenase	comp39973_c0_seq1	EC:1.1.1.22	58.64	77	74.84	119.09	95.51
	comp18525_c1_seq1		0.43	0.71	0.56	0.42	0.71
	comp18525_c0_seq1		0.13	0.13	0.38	0.13	0.13
starch phosphorylase	comp40866_c0_seq1	EC:2.4.1.1	28.52	340.15	580.69	493.45	397.43
	comp39396_c7_seq3		3.18	3.29	2.1	9.56	12.85
	comp39396_c7_seq2		24.16	9.02	14.56	10.83	25.21
granule-bound starch synthase	comp31254_c0_seq1	EC:2.4.1.242	106.47	102.53	45.19	167.57	311.01
cellulose synthase (UDP-forming)	comp40521_c0_seq1	EC:2.4.1.12	0	0.05	0.07	0.07	4.6
	comp40334_c0_seq1		0.06	0.18	0.15	0.2	6.57
	comp35988_c0_seq1		0.05	0.05	0.05	0.03	2.42
sucrose synthase	comp36391_c0_seq2	EC:2.4.1.13	302.64	168.99	128.18	190.69	144.99
	comp36391_c0_seq1		74.66	58.65	47.57	67.11	29.66
	comp33267_c2_seq1		2.63	5.23	2.56	2.87	2.4
	comp33267_c1_seq1		8.16	9.3	8.51	5.32	9.55
	comp33267_c0_seq1		7.07	10.6	6.73	7.6	16.46
sucrose-phosphate synthase	comp37849_c0_seq8	EC:2.4.1.14	11.78	4.8	5.61	3.55	5.38
	comp37849_c0_seq3		1.76	0.62	0.3	0.61	0.32
	comp37849_c0_seq16		34.62	19.52	39.26	13.95	43.76
	comp37849_c0_seq14		4.66	2.09	1.92	2.08	2.38
	comp37849_c0_seq11		1.97	2.05	2.08	1.66	0.82
	comp37849_c0_seq10		6.35	0	0.03	0	0.72
	comp28343_c0_seq2		0.66	0.66	0.36	0.76	0.48
	comp28343_c0_seq1		0.3	0.4	0.57	0.6	1.39
	comp14459_c0_seq1		0.79	1.04	0.42	1.13	0.61
trehalose 6-phosphate synthase/phosphatase	comp40560_c4_seq14	EC:2.4.1.15 3.1.3.12	2.66	1.77	0.7	0	0
	comp40560_c4_seq12		4.9	5.64	3.51	8.66	8.79
	comp37119_c3_seq2		45.06	53.49	54.76	37.31	24.26
	comp37119_c3_seq1		49.74	63.12	59.42	40.58	28.74
	comp37119_c2_seq1		43.14	77.08	57.33	51.86	42.64
	comp36386_c1_seq9		29.25	46.93	24.54	17.29	9.32
	comp36386_c1_seq6		78.09	85.89	64.12	33.72	18.73
	comp36386_c1_seq16		141.63	211.07	143.9	58.79	45.21
	comp36386_c1_seq15		93.2	51.69	32.17	37.61	15.73
	comp36386_c1_seq10		25.66	3.95	17.64	0.01	0.47
	comp36386_c1_seq1		9.14	19.74	12.77	7.33	4.59
	comp36386_c0_seq1		163.54	227.49	173.45	72.44	34.58
	comp36203_c0_seq1		69.71	74.05	53.37	22.05	18.08
	comp33730_c1_seq1		24.23	18.56	17.41	6.77	5.47
	comp33730_c0_seq1		19.75	12.27	15.37	4.21	3.56
1,4-alpha-glucan branching enzyme	comp41392_c0_seq1	EC:2.4.1.18	57.38	51.01	51.16	34.22	63.36
	comp40039_c1_seq8		10.06	3.62	2.16	0.11	0
	comp40039_c1_seq7		2.5	3.32	2.17	4.18	4.72
	comp40039_c1_seq6		12.46	11.79	11.47	7.47	10.39
	comp40039_c1_seq13		7.97	0.09	3.38	6.91	3.87
	comp40039_c1_seq10		4.28	2.22	1.78	0.43	0.29
starch synthase SSS	comp39506_c0_seq1	EC:2.4.1.21	23.05	18.35	12.79	15.27	15.15
4-alpha-glucanotransferase	comp34819_c1_seq3	EC:2.4.1.25	20.14	49.07	61.94	42.96	52.59
	comp34819_c1_seq2		18.89	5.99	6.29	2.5	10.95
	comp34819_c1_seq1		0.92	7.33	17.84	4.36	9.72
	comp25547_c2_seq1		61.38	58.67	105.43	68.19	90.73
hexokinase	comp38536_c1_seq9	EC:2.7.1.1	3.98	2.34	3.47	1.78	2.22
	comp38536_c1_seq33		5.67	9.2	8.69	6.8	7.25
	comp38536_c1_seq28		4.18	5.59	5.38	4.55	3.69
	comp38536_c1_seq17		12.05	15.82	13.12	12.26	16.44
	comp24929_c1_seq2		59.02	37.41	35.89	25.4	18.04
	comp24929_c1_seq1		5.3	4.08	1.91	2.04	2.01
	comp15801_c0_seq2		14.85	19.92	21.41	12.05	15.75
	comp15801_c0_seq1		1.49	1.26	1.13	1.1	1.88
fructokinase	comp36645_c0_seq1	EC:2.7.1.4	13.54	10.43	11.5	16.27	12.14
	comp28382_c1_seq1		1.05	2.23	2.5	0.88	0.89
	comp28382_c0_seq1		3.09	4.23	2.64	2.31	1.9
	comp24475_c0_seq3		36	34.68	36.97	34.45	44.29
	comp24475_c0_seq2		8.39	10.91	5.35	14.74	10.66
adp-glucose pyrophosphorylase large subunit	comp37852_c0_seq1	EC:2.7.7.27	23.7	19.01	16.82	35.95	94.95
	comp37255_c0_seq7		51.32	29	8.2	19.5	57.17
	comp37255_c0_seq3		11	21.26	22.28	10.27	9.93
	comp37255_c0_seq1		122.13	43.01	44.2	81.07	192.48
	comp31203_c1_seq1		202.86	200.15	87.7	136.4	278.17
	comp24539_c0_seq1		10.71	8.34	10.34	19.28	37.12
	comp37255_c0_seq9		3.84	2.67	3.93	1.86	0.68
adp-glucose pyrophosphorylase small subunit	comp31203_c1_seq2	EC:2.7.7.27	277.29	119.03	130.09	126.63	211.58
	comp31203_c1_seq1		202.86	200.15	87.7	136.4	278.17
UTP--glucose-1-phosphate uridylyltransferase	comp37202_c0_seq6	EC:2.7.7.9	25	16.87	17.17	29.17	19.44
	comp37202_c0_seq5		3.6	2.83	2.94	3.13	4.41
	comp37202_c0_seq4		27.19	30.3	33.58	30.89	15.66
	comp37202_c0_seq3		0.64	0.99	0.22	0.36	0.86
	comp37202_c0_seq2		19.55	12.55	23.72	13.61	17.98
	comp37202_c0_seq1		3.53	4.48	1.86	1.48	3.41
trehalose 6-phosphate phosphatase	comp29274_c0_seq3	EC:3.1.3.12	4.16	11.09	8.22	6.97	6.56
	comp29274_c0_seq2		61.12	103.4	76.46	102.38	70.49
	comp18675_c0_seq1		6.01	5.93	2.78	4.73	5.7
	comp36890_c0_seq17		0.1	2.03	3.27	0.59	0.56
alpha-amylase	comp38595_c0_seq2	EC:3.2.1.1	0	0.08	0	0.07	1.81
	comp38595_c0_seq1		0	0	0.03	0.08	3.19
	comp40033_c1_seq12		8.03	6.2	14.3	6.2	6
beta-amylase	comp31092_c0_seq2	EC:3.2.1.2	0.56	0.93	0.32	0.51	0.48
	comp24942_c1_seq2		7.85	3.18	3.07	4.65	5.36
	comp24942_c1_seq1		29.25	23.49	20.14	16.48	23.74
	comp16912_c0_seq1		15.32	24.94	29.08	40.5	308.54
beta-glucosidase	comp40329_c0_seq3	EC:3.2.1.21	17.71	13.07	9.91	1.61	1.21
	comp39525_c0_seq2		10.22	4.22	6.12	5.56	3.09
	comp36373_c0_seq5		15.05	8.23	13.5	2.71	5.11
	comp36373_c0_seq4		16.45	12.16	3.77	5.83	4.15
	comp36373_c0_seq3		10.29	20.66	10.78	4.69	2.39
	comp36373_c0_seq13		56.22	51.71	48.47	53.4	44.53
	comp30865_c0_seq6		21.63	17.58	22.27	8.4	6.69
	comp30865_c0_seq5		3.87	1.67	0.76	0.52	0.92
	comp30865_c0_seq4		13.58	14.21	15.67	9.27	7.11
	comp30865_c0_seq3		5.37	5.81	4.36	2.91	1.36
	comp17335_c0_seq2		66.58	54.34	25.07	30.43	37.4
	comp17335_c0_seq1		12.85	5.86	3.81	0.34	2.34
	comp16986_c0_seq2		74.09	52.61	82.88	24.14	23.88
	comp16986_c0_seq1		12.58	8.54	12.07	0.87	1.32
	comp16859_c0_seq1		35.41	35.76	44.94	15.7	13.47
beta-fructofuranosidase	comp55478_c0_seq1	EC:3.2.1.26	0.14	0.42	0	0.14	0.42
	comp26072_c0_seq2		1.23	0.69	0.47	1.07	1.64
	comp26072_c0_seq1		17.65	14.59	12.69	13.64	9.46
alpha,alpha-trehalase	comp16376_c0_seq2	EC:3.2.1.28	95.38	91.33	88.78	210.81	222.15
	comp16376_c0_seq1		146.18	138.03	110.97	133.52	170.47
endoglucanase	comp33090_c2_seq1	EC:3.2.1.4	5.48	4.83	3.56	0.36	0.49
	comp33090_c0_seq1		2.92	4.27	3.36	0.5	0.58
	comp31326_c0_seq5		92.7	65.13	62.23	190.18	80.16
	comp26522_c1_seq1		36.33	40.16	26.49	19.73	18.07
phosphoglucomutase	comp41128_c0_seq1	EC:5.4.2.2	122.78	97.59	98.69	72.44	70.08
	comp31155_c0_seq2		54.01	50.1	33.66	37.72	63.62
	comp31155_c0_seq1		28.43	33.26	28.23	24.03	31.01
glucose-6-phosphate isomerase	comp41220_c1_seq1	EC:5.3.1.9	93.8	97.56	127.5	92.89	94.1
	comp36719_c0_seq1		0.04	0	0.04	0.27	1.94
	comp17576_c0_seq1		31.71	85.92	154.37	45.52	33.95
chloroplast alpha-glucan water dikinase	comp38348_c1_seq1	EC:2.7.9.4	40.24	39.54	63.45	39.05	47.73
glycogen operon protein		EC:3.2.1.-	0	0	0	0	0
NADP-thioredoxin reductase (NTR)	comp16251_c0_seq1		481.08	259.98	186.31	80.64	113.82
chloroplastic-thioredoxin（Trx）	comp25310_c0_seq1		212.2	156.35	150.35	81.51	73.06
