# Supplementary material for: Uniconazole-induced starch accumulation in the bioenergy crop duckweed (Landoltia punctata) II: transcriptome alterations of pathways involved in carbohydrate metabolism and endogenous hormone crosstalk
Source: Biotechnol Biofuels. 2015 Apr 11;8:64. doi: 10.1186/s13068-015-0245-8 (PMC4396169; doi:10.1186/s13068-015-0245-8)
Supplement: Additional file 4: — Common scripts. The common scripts including Perl scripts and R scripts for assembly statistic and pathway enrich. [file 13068_2015_245_MOESM4_ESM.zip]

Archive with 7 entries (5 files):
- Updated_additional_file_file 4/Assembly statistic/
- Updated_additional_file_file 4/Assembly statistic/1st_changline.pl
- Updated_additional_file_file 4/Assembly statistic/a.pl
- Updated_additional_file_file 4/Assembly statistic/b.pl
- Updated_additional_file_file 4/Assembly statistic/combine.pl
- Updated_additional_file_file 4/Pathway enrich/
- Updated_additional_file_file 4/Pathway enrich/Pathway enrich.txt
