# Supplementary material for: Uniconazole-induced starch accumulation in the bioenergy crop duckweed (Landoltia punctata) II: transcriptome alterations of pathways involved in carbohydrate metabolism and endogenous hormone crosstalk
Source: Biotechnol Biofuels. 2015 Apr 11;8:64. doi: 10.1186/s13068-015-0245-8 (PMC4396169; doi:10.1186/s13068-015-0245-8)
Supplement: Additional file 4: — Common scripts. The common scripts including Perl scripts and R scripts for assembly statistic and pathway enrich. [file 13068_2015_245_MOESM4_ESM.zip › Updated_additional_file_file 4/Assembly statistic/1st_changline.pl]

#!/usr/bin/perl -w
use strict;

#Description: this script is used to chang the fasta files, who's sequences are in multilines, into an "one name line, one seqence line" format
#Author: Zhen LIU
#modified by Yinghong GU 2011-9-21
#usage: perl 1st_changline_v2.pl inputfile

my $usage = "\nusage: perl 1st_changline_v2.pl <input file (fasta format)>\n\n";


#open(FILE,"4Lib.K23.contig") or die "Can not open the file\n";
open (FILE,$ARGV[0]) or die $usage;


###############################

open(RESULT,">Temp.fa") or die "Can not create the tem file\n";

my $flag=1;

while(my $line=<FILE>)
{
	chomp $line;
	

	if($line=~/^\>/){print RESULT "\n$line\n";}
	else {print RESULT "$line";}
	
	}

close(RESULT);


###############################
