# Supplementary material for: Uniconazole-induced starch accumulation in the bioenergy crop duckweed (Landoltia punctata) II: transcriptome alterations of pathways involved in carbohydrate metabolism and endogenous hormone crosstalk
Source: Biotechnol Biofuels. 2015 Apr 11;8:64. doi: 10.1186/s13068-015-0245-8 (PMC4396169; doi:10.1186/s13068-015-0245-8)
Supplement: Additional file 4: — Common scripts. The common scripts including Perl scripts and R scripts for assembly statistic and pathway enrich. [file 13068_2015_245_MOESM4_ESM.zip › Updated_additional_file_file 4/Assembly statistic/a.pl]

#!/usr/bin/perl-w
use strict;

my $le=0;
print "ID\tLength\n";
open (FH,$ARGV[0]);
while(<FH>){
	chomp;
	if ($_=~/^\>/){
		print "$le\n";
		print "$_\t";
		$le=0;
	}
	else {
		my $ll= do {use bytes; length $_;};
		$le=$le+$ll;
	}
}
close (FH) or die "cannot close!";
