# Supplementary material for: Uniconazole-induced starch accumulation in the bioenergy crop duckweed (Landoltia punctata) II: transcriptome alterations of pathways involved in carbohydrate metabolism and endogenous hormone crosstalk
Source: Biotechnol Biofuels. 2015 Apr 11;8:64. doi: 10.1186/s13068-015-0245-8 (PMC4396169; doi:10.1186/s13068-015-0245-8)
Supplement: Additional file 4: — Common scripts. The common scripts including Perl scripts and R scripts for assembly statistic and pathway enrich. [file 13068_2015_245_MOESM4_ESM.zip › Updated_additional_file_file 4/Assembly statistic/b.pl]

#length order
#ZW at 2010.09.03
#Y.H.,GU modified at 2010-11-23
# used for contig statistics

#!/usr/bin/perl-w
use strict;


open(FH,$ARGV[0]) or die "Fail to open!\n";
	my (@lines,@rules);
	my %hash;
	my %large;
	my ($length1,$large_length);
	my ($nreads,$large_nreads);
	my ($contig,$large_contig);
	while (<FH>){
		chomp;
		
			
			@lines=split/\t/,$_;
			$hash{$lines[1]}++;
		if ($lines[1]>=100){
			$large_length+=$lines[1];
			# $large_nreads+=$lines[2];
			$large_contig++;
		}
		$length1+=$lines[1];
		# $nreads+=$lines[2];
		$contig++;
		push @rules,$lines[1];
	
}
	my $average_length=$length1/$contig;
	my $large_ave_length=$large_length/$large_contig;
	print  "Total_number_of_contig\t$contig\nTotal_number_of_length\t$length1\nAverage_length\t$average_length\n"; 
	print  "Length_above100\t$large_length\nAverage_length_above100\t$large_ave_length\n"; 

	my ($num99,$num149); #100~149
	my ($num149,$num199); #150~199

	my ($num199,$num249); #200~249
	my ($num249,$num299); #250~299

	my ($num299,$num349); #300~349
	my ($num349,$num399); #350~399

	my ($num399,$num449); #400~449
	my ($num449,$num499); #450~499

	my ($num499,$num549); #500~549
	my ($num549,$num599); #550~599

	my ($num599,$num649); #600~649
	my ($num649,$num699); #650~699

	my ($num699,$num749); #700~749
	my ($num749,$num799); #750~799

	my ($num799,$num849); #800~849
	my ($num849,$num899); #850~899

	my ($num899,$num949); #900~949
	my ($num949,$num999); #950~999

	my ($num999,$num1000); #1000

	for my $a (sort keys %hash){
		
		if ($a<100){
			$num99+=$hash{$a};
		}                              # Length<100      $num99      print:100
		if ((99<$a)&&($a<150)) {
			$num149+=$hash{$a};
		}                              # 99<Length<150   $num149     print:150
		if ((149<$a)&&($a<200)) {
			$num199+=$hash{$a};
		}                              # 149<Length<200\t$num199\n
		if ((199<$a)&&($a<250)){
			$num249+=$hash{$a};
		}                              # 199<Length<250\t$num249\n
		if ((249<$a)&&($a<300)){
			$num299+=$hash{$a};
		}                              # 249<Length<300\t$num299\n
		if ((299<$a)&&($a<350)){
			$num349+=$hash{$a};
		}                              # 299<Length<350\t$num349\n
		if ((349<$a)&&($a<400)){
			$num399+=$hash{$a};
		}                              # 349<Length<400\t$num399\n
		if ((399<$a)&&($a<450)){
			$num449+=$hash{$a};
		}                              #	print  "450\t$num449\n";   # 399<Length<450\t$num449\n
		if ((449<$a)&&($a<500)){
			$num499+=$hash{$a};
		}                              #	print  "500\t$num499\n";   # 449<Length<500\t$num499\n
		if ((499<$a)&&($a<550)){
			$num549+=$hash{$a};
		}                              #	print  "550\t$num549\n";   # 499<Length<550\t$num549\n
		if ((549<$a)&&($a<600)){
			$num599+=$hash{$a};
		}                              #	print  "600\t$num599\n";   # 549<Length<600\t$num599\n
		if ((599<$a)&&($a<650)){
			$num649+=$hash{$a};
		}                              #	print  "650\t$num649\n";   # 599<Length<650\t$num649\n
		if ((649<$a)&&($a<700)){
			$num699+=$hash{$a};
		}                              #	print  "700\t$num699\n";   # 649<Length<700\t$num699\n
		if ((699<$a)&&($a<750)){
			$num749+=$hash{$a};
		}                              #	print  "750\t$num749\n";   # 699<Length<750\t$num749\n
		if ((749<$a)&&($a<800)){
			$num799+=$hash{$a};
		}                              #	print  "800\t$num799\n";   # 749<Length<800\t$num799\n
		if ((799<$a)&&($a<850)){
			$num849+=$hash{$a};
		}                              #	print  "850\t$num849\n";   # 799<Length<850\t$num849\n
		if ((849<$a)&&($a<900)){
			$num899+=$hash{$a};
		}                              #	print  "900\t$num899\n";   # 849<Length<900\t$num899\n
		if ((899<$a)&&($a<950)){
			$num949+=$hash{$a};
		}                              #	print  "950\t$num949\n";   # 899<Length<950\t$num949\n
		if ((949<$a)&&($a<1000)){
			$num999+=$hash{$a};
		}                              #	print  "1000\t$num999\n";   # 949<Length<1000\t$num999\n

		if ($a>999){
			$num1000+=$hash{$a};
		}                              #	print  ">=1000\t$num1000\n";   # Length>999\t$num1000\n
	}

	my $contig_above_100=$contig-$num99;

#	print  "Length<100\t$num99\n";    # Length<100       $num99 
	print  "99<Length<150\t$num149\n";   # 99<Length<150    $num149 
	print  "149<Length<200\t$num199\n";   # 149<Length<200\t$num199\n
	print  "199<Length<250\t$num249\n";   # 199<Length<250\t$num249\n
	print  "249<Length<300\t$num299\n";   # 249<Length<300\t$num299\n
	print  "299<Length<350\t$num349\n";   # 299<Length<350\t$num349\n
	print  "349<Length<400\t$num399\n";   # 349<Length<400\t$num399\n
	print  "399<Length<450\t$num449\n";   # 399<Length<450\t$num449\n
	print  "449<Length<500\t$num499\n";   # 449<Length<500\t$num499\n
	print  "499<Length<550\t$num549\n";   # 499<Length<550\t$num549\n
	print  "549<Length<600\t$num599\n";   # 549<Length<600\t$num599\n
	print  "599<Length<650\t$num649\n";   # 599<Length<650\t$num649\n
	print  "649<Length<700\t$num699\n";   # 649<Length<700\t$num699\n
	print  "699<Length<750\t$num749\n";   # 699<Length<750\t$num749\n
	print  "749<Length<800\t$num799\n";   # 749<Length<800\t$num799\n
	print  "799<Length<850\t$num849\n";   # 799<Length<850\t$num849\n
	print  "849<Length<900\t$num899\n";   # 849<Length<900\t$num899\n
	print  "899<Length<950\t$num949\n";   # 899<Length<950\t$num949\n
	print  "949<Length<1000\t$num999\n";   # 949<Length<1000\t$num999\n
	print  ">=1000\t$num1000\n";   # Length>999\t$num1000\n

	print  "Length_above_100\t$contig_above_100\n";


my %all;
my %n100;
my @sortedbynumber;
my @sortedbyall;
my @sortedbyn100;	
my (@a1,@a2);

sub numerically {$a <=> $b}
@sortedbynumber=sort numerically @rules;
print  "Max_length\t$sortedbynumber[$#sortedbynumber]\n";   

my $length_50;
my $large_length50;
foreach (@sortedbynumber) {
$length_50+=$_;

if ($_>99){
$large_length50+=$_;
my $diff2=abs ($large_length50-($large_length/2));
$n100{$diff2}=$_;
push @a2,$diff2;
}
my $diff=abs ($length_50-($length1/2));  
$all{$diff}=$_;
push @a1,$diff;
}
sub numer {$a<=>$b}
@sortedbyall=sort numer @a1;
print  "N50_length\t$all{$sortedbyall[0]}\n";
##print  "N50_l\t$sortedbyall[0]\n";


sub num {$a<=>$b}
@sortedbyn100=sort num @a2;
print  "N50_length100\t$n100{$sortedbyn100[0]}\n";
##print  "N50_100\t$sortedbyn100[0]\n";
print  "\n";

	close (FH);
