# Supplementary material for: Uniconazole-induced starch accumulation in the bioenergy crop duckweed (Landoltia punctata) II: transcriptome alterations of pathways involved in carbohydrate metabolism and endogenous hormone crosstalk
Source: Biotechnol Biofuels. 2015 Apr 11;8:64. doi: 10.1186/s13068-015-0245-8 (PMC4396169; doi:10.1186/s13068-015-0245-8)
Supplement: Additional file 4: — Common scripts. The common scripts including Perl scripts and R scripts for assembly statistic and pathway enrich. [file 13068_2015_245_MOESM4_ESM.zip › Updated_additional_file_file 4/Assembly statistic/combine.pl]

#sta combine
#ZW at 2010.09.03

##!/usr/bin/perl -w
use strict;

my $dir="c";
opendir DIR,$dir or die "Fail to open $dir:$!\n";
my %hash;
my $mark2=1;
open(RESULT,">>statistics/c/result.txt") or die "Can not create the result file\n";
print RESULT "Info\t";
while (my $file=readdir(DIR)){
	next unless $file=~/(.+)\.out$/;
	
	my $infile="$dir/$file";
	open(FH,$infile) or die "Fail to open $infile:$!\n";

my ($file_name)=$file;
print RESULT "$file_name\t";   
while (<FH>){
		chomp;
		my @aa=split/\t/,$_;
		$hash{$aa[0]};
		if ($mark2==1){
			$hash{$aa[0]}=[@aa];
			}
		if ($mark2==0){
			push @{$hash{$aa[0]}},"$aa[1]";  
			}
		}
$mark2=0;
}
print RESULT "\n";

for my $id (sort keys %hash){
	foreach my $ff (@{$hash{$id}}){
		print RESULT "$ff\t";
		}
		print RESULT "\n";
		}   
		
close (FH);
close (RESULT);
