# Supplementary material for: Uniconazole-induced starch accumulation in the bioenergy crop duckweed (Landoltia punctata) II: transcriptome alterations of pathways involved in carbohydrate metabolism and endogenous hormone crosstalk
Source: Biotechnol Biofuels. 2015 Apr 11;8:64. doi: 10.1186/s13068-015-0245-8 (PMC4396169; doi:10.1186/s13068-015-0245-8)
Supplement: Additional file 4: — Common scripts. The common scripts including Perl scripts and R scripts for assembly statistic and pathway enrich. [file 13068_2015_245_MOESM4_ESM.zip › Updated_additional_file_file 4/Pathway enrich/Pathway enrich.txt]

setwd("F:/pathanalysis") 
x <- read.delim(file="sample1_VS_sample2.txt",stringsAsFactors=FALSE,header=T,row.names=1)
dim(x)
x
hg <- function(x,method){
t1 <- 1-phyper(x[,2],x[,1],sum(x[,1])-sum(x[,2]),sum(x[,2]))
t2 <- p.adjust(t1,method=method)
t3 <- cbind(x,t1,t2)
colnames(t3)[3] <- "pvalue"
colnames(t3)[4] <- "pvalue.adjusted"
t3
}
write.table(hg(x,method="bonferroni"),file="F:/pathanalysis/sample1_VS_sample2_enrich_analysis.txt",sep ="\t")
